# Supplementary material for: Mesonephric‐type adenocarcinomas of the ovary: prevalence, diagnostic reproducibility, outcome, and value of PAX2
Source: J Pathol Clin Res. 2024 Jul 6;10(4):e12389. doi: 10.1002/2056-4538.12389 (PMC11227277; doi:10.1002/2056-4538.12389)
Supplement: Supplementary file 2 — Table S1. Expression of GATA3, TTF1, ER, PR, and PAX2 across histotypes (initial diagnoses) Table S2. Interobserver reproducibility assessment by case Table S3. Paired kappa values from the interobserver reproducibility assessment Table S4. Summary of changes during immunohistochemistry integration in the interobserver reproducibility assessment Table S5. Comparison of morphological features between mesonephric‐type and endometrioid carcinoma cases Table S6. Multivariable survival analysis of mesonephric‐type versus endometrioid carcinoma cases [file CJP2-10-e12389-s002.xlsx]

## Sheet: Cover Page
Mesonephric-type adenocarcinomas of the ovary: prevalence, diagnostic reproducibility, outcome, and value of PAX2
M Köbel et al. J Pathol Clin Res
https://doi.org/10.1002/2056-4538.12389
Supplementary Tables S1–S6

## Sheet: Table S1
Table S1. Expression of GATA3, TTF1, ER, PR, and PAX2 across histotypes (initial diagnoses).
	GATA3						Total		TTF1						Total		ER						Total		PR						Total		PAX2						Total
	Absent		Focal		Diffuse				Absent		Focal		Diffuse				Absent		Focal		Diffuse				Absent		Focal		Diffuse				Abnormal absent		Abnormal reduced		Normal retained
	N	%	N	%	N	%	N	%	N	%	N	%	N	%	N	%	N	%	N	%	N	%	N	%	N	%	N	%	N	%	N	%	N	%	N	%	N	%	N	%
HGSC	657	98.2	12	1.8	0	0	669	100	659	99.1	6	0.9	0	0	665	100	51	7.6	61	9.1	557	83.3	669	100	347	52.1	255	38.3	64	9.6	666	100	423	72.2	116	19.8	47	8	586	100
EC	347	90.4	22	5.7	15	3.9	384	100	349	90.9	11	2.9	24	6.2	384	100	52	13.5	35	9.1	297	77.4	384	100	67	17.4	52	13.5	266	69.1	385	100	280	74.3	42	11.1	55	14.6	377	100
CCC	257	90.8	23	8.1	3	1.1	283	100	279	98.9	3	1.1	0	0	282	100	242	85.5	21	7.4	20	7.1	283	100	264	93.6	13	4.6	5	1.8	282	100	254	90.4	19	6.8	8	2.9	281	100.1
MC	100	96.1	3	2.9	1	1	104	100	101	98	2	2	0	0	103	100	101	97.2	2	1.9	1	1	104	100.1	103	99	0	0	1	1	104	100	82	98.8	1	1.2	0	0	83	100
MBOT	48	98	1	2	0	0	49	100	44	100	0	0	0	0	44	100	48	99	0	0	1	1	49	100	49	100	0	0	0	0	49	100	24	100	0	0	0	0	24	100
LGSC	45	100	0	0	0	0	45	100	45	100	0	0	0	0	45	100	1	2.2	4	8.7	41	89.1	46	100	15	32.6	24	52.2	7	15.2	46	100	13	56.5	9	39.1	1	4.4	23	100
Total							1534								1523								1535								1532								1374
					Present								Present								Present								Present								Present
EC					37	9.63542							35	9.11458							332	86.4583							318	82.5974							97	25.7294
CCC					26	9.18728							3	1.06383							41	14.4876							18	6.38298							27	9.60854

## Sheet: Table S2
																										Table S2. Interobserver reproducibility assessment by case.
Review #	MA ID from Figure 1	Round 1 SP1	Round 1 SP2	Round 1 SP3	Round 1 SP4	Round 1 SP5		Round 1 SP1	Round 1 SP2	Round 1 SP3	Round 1 SP4	Round 1 SP5		Rd1 consensus	Rd1 4/5	Rd1 majority			Round 2 SP1	Round 2 SP2	Round 2 SP3	Round 2 SP4	Round 2 SP5		Rd2 consensus	Rd2 4/5	Rd2 majority		GATA3	TTF1	ER	PR	IHC prolife	Persistent issues	Methylation profile	IHC not ordered	IHC integration
1		EC	EC	EC	EC	EC		EC	EC	EC	EC	EC		EC	EC	EC			EC	EC	EC	EC	EC		EC	EC	EC		Absent	Absent	Diffuse	Diffuse	EC-like
2		EC	Favor EC but need IHC to rule out MA	Favor EC but need IHC to rule out MA	EC	EC		EC	EC	EC	EC	EC		EC	EC	EC			EC	EC	EC	EC	EC		EC	EC	EC		Absent	Absent	Diffuse	Diffuse	EC-like
3	MA#15	Favor MA need IHC to confirm	Favor MA need IHC to confirm	Favor MA need IHC to confirm	Favor EC but need IHC to rule out MA	Favor MA need IHC to confirm		MA	MA	MA	EC	MA			MA	MA			MA	MA	MA	MA	MA		MA	MA	MA		Focal	Absent	Absent	Absent	MA-like		MA
4	MA#04	Favor EC but need IHC to rule out MA	Favor EC but need IHC to rule out MA	Favor MA need IHC to confirm	Favor MA need IHC to confirm	Favor EC but need IHC to rule out MA		EC	EC	MA	MA	EC				EC			MA	MA	MA	MA	EC			MA	MA		Focal	Diffuse	Absent	Absent	MA-like	1	MA	1
5		EC	EC	EC	EC	Favor EC but need IHC to rule out MA		EC	EC	EC	EC	EC		EC	EC	EC			EC	EC	EC	EC	EC		EC	EC	EC		Absent	Focal	Diffuse	Diffuse	Double positive
6		EC	EC	EC	EC	EC		EC	EC	EC	EC	EC		EC	EC	EC			EC	EC	EC	EC	EC		EC	EC	EC		Absent	Absent	Diffuse	Diffuse	EC-like
7		Favor EC but need IHC to rule out MA	Favor EC but need IHC to rule out MA	Favor EC but need IHC to rule out MA	Favor MA need IHC to confirm	Favor EC but need IHC to rule out MA		EC	EC	EC	MA	EC			EC	EC			EC	EC	EC	EC	EC		EC	EC	EC		Absent	Absent	Diffuse	Diffuse	EC-like
8		EC	EC	EC	Favor MA need IHC to confirm	EC		EC	EC	EC	MA	EC			EC	EC			EC	EC	EC	EC	EC		EC	EC	EC		Absent	Absent	Diffuse	Diffuse	EC-like
9	MA#05	Favor EC but need IHC to rule out MA	Favor EC but need IHC to rule out MA	Favor EC but need IHC to rule out MA	Favor EC but need IHC to rule out MA	EC		EC	EC	EC	EC	EC		EC	EC	EC			MA	MA	MA	MA	EC			MA	MA		Diffuse	Diffuse	Absent	Absent	MA-like	2	MA	2
10	MA#29	Favor EC but need IHC to rule out MA	Favor EC but need IHC to rule out MA	Favor MA need IHC to confirm	Favor EC but need IHC to rule out MA	Favor MA need IHC to confirm		EC	EC	MA	EC	MA				EC			EC	EC	MA	MA	EC				EC		Focal	Diffuse	Diffuse	Focal	Double positive	3	MA		3
11		Favor EC but need IHC to rule out MA	Favor MA need IHC to confirm	Favor MA need IHC to confirm	Favor EC but need IHC to rule out MA	Favor EC but need IHC to rule out MA		EC	MA	MA	EC	EC				EC			EC	EC	MA	EC	EC			EC	EC		Focal	Diffuse	Diffuse	Diffuse	Double positive	4			4
12	MA#14	Favor EC but need IHC to rule out MA	Favor MA need IHC to confirm	Favor EC but need IHC to rule out MA	Favor MA need IHC to confirm	Favor EC but need IHC to rule out MA		EC	MA	EC	MA	EC				EC			MA	MA	MA	MA	MA		MA	MA	MA		Focal	Absent	Absent	Absent	MA-like		MA
13		Favor EC but need IHC to rule out MA	Favor EC but need IHC to rule out MA	EC	Favor EC but need IHC to rule out MA	EC		EC	EC	EC	EC	EC		EC	EC	EC			EC	EC	EC	EC	EC		EC	EC	EC		Absent	Absent	Focal	Diffuse	EC-like
14		EC	EC	EC	EC	EC		EC	EC	EC	EC	EC		EC	EC	EC			EC	EC	EC	EC	EC		EC	EC	EC		Absent	Absent	Absent	Absent	4-marker negative
15	MA#08	Favor EC but need IHC to rule out MA	Favor MA need IHC to confirm	Favor MA need IHC to confirm	Favor MA need IHC to confirm	Favor MA need IHC to confirm		EC	MA	MA	MA	MA			MA	MA			MA	MA	MA	MA	MA		MA	MA	MA		Diffuse	Absent	Absent	Absent	MA-like
16		EC	EC	EC	EC	EC		EC	EC	EC	EC	EC		EC	EC	EC			EC	EC	EC	EC	EC		EC	EC	EC		Absent	Absent	Diffuse	Diffuse	EC-like
17		EC	EC	EC	EC	EC		EC	EC	EC	EC	EC		EC	EC	EC			EC	EC	EC	EC	EC		EC	EC	EC		Diffuse	Absent	Diffuse	Diffuse	Double positive
18		EC	EC	EC	EC	EC		EC	EC	EC	EC	EC		EC	EC	EC			EC	EC	EC	EC	EC		EC	EC	EC		Absent	Absent	Diffuse	Diffuse	EC-like
19		EC	EC	EC	Favor EC but need IHC to rule out MA	EC		EC	EC	EC	EC	EC		EC	EC	EC			EC	EC	EC	EC	EC		EC	EC	EC		Absent	Absent	Diffuse	Diffuse	EC-like
20		EC	EC	EC	EC	EC		EC	EC	EC	EC	EC		EC	EC	EC			EC	EC	EC	EC	EC		EC	EC	EC		Absent	Absent	Focal	Absent	4-marker negative
21	MA#20	Favor MA need IHC to confirm	Favor EC but need IHC to rule out MA	Favor EC but need IHC to rule out MA	Favor EC but need IHC to rule out MA	EC		MA	EC	EC	EC	EC			EC	EC			EC	EC	MA	EC	EC			EC	EC		Absent	Absent	Absent	Absent	4-marker negative	5	MA	3	7
22		EC	EC	EC	EC	EC		EC	EC	EC	EC	EC		EC	EC	EC			EC	EC	EC	EC	EC		EC	EC	EC		Absent	Absent	Diffuse	Diffuse	EC-like
23		EC	EC	EC	EC	EC		EC	EC	EC	EC	EC		EC	EC	EC			EC	EC	EC	EC	EC		EC	EC	EC		Absent	Absent	Diffuse	Diffuse	EC-like
24	MA#03	Favor EC but need IHC to rule out MA	Favor MA need IHC to confirm	Favor MA need IHC to confirm	EC	Favor EC but need IHC to rule out MA		EC	MA	MA	EC	EC				EC			MA	MA	MA	EC	MA			MA	MA		Diffuse	Diffuse	Absent	Absent	MA-like	6	MA	4
25		EC	EC	Favor EC but need IHC to rule out MA	Favor EC but need IHC to rule out MA	Favor EC but need IHC to rule out MA		EC	EC	EC	EC	EC		EC	EC	EC			EC	EC	EC	EC	EC		EC	EC	EC		Absent	Absent	Diffuse	Diffuse	EC-like
26		EC	EC	EC	Favor EC but need IHC to rule out MA	EC		EC	EC	EC	EC	EC		EC	EC	EC			EC	EC	EC	EC	EC		EC	EC	EC		Absent	Absent	Diffuse	Diffuse	EC-like
27		EC	EC	EC	Favor EC but need IHC to rule out MA	EC		EC	EC	EC	EC	EC		EC	EC	EC			EC	EC	EC	EC	EC		EC	EC	EC		Absent	Absent	Diffuse	Diffuse	EC-like
28		EC	Favor EC but need IHC to rule out MA	EC	Favor EC but need IHC to rule out MA	EC		EC	EC	EC	EC	EC		EC	EC	EC			EC	EC	EC	EC	EC		EC	EC	EC		Absent	Absent	Diffuse	Diffuse	EC-like
29		EC	EC	EC	EC	EC		EC	EC	EC	EC	EC		EC	EC	EC			EC	EC	EC	EC	EC		EC	EC	EC		Focal	Absent	Diffuse	Diffuse	Double-positive
30		EC	EC	EC	Favor EC but need IHC to rule out MA	EC		EC	EC	EC	EC	EC		EC	EC	EC			EC	EC	EC	EC	EC		EC	EC	EC		Absent	Absent	Diffuse	Diffuse	EC-like
31		Favor EC but need IHC to rule out MA	EC	Favor EC but need IHC to rule out MA	Favor MA need IHC to confirm	EC		EC	EC	EC	MA	EC			EC	EC			EC	EC	EC	EC	EC		EC	EC	EC		Absent	Absent	Diffuse	Diffuse	EC-like
32		EC	EC	EC	EC	EC		EC	EC	EC	EC	EC		EC	EC	EC			EC	EC	EC	EC	EC		EC	EC	EC		Absent	Absent	Diffuse	Diffuse	EC-like
33		EC	EC	EC	Favor EC but need IHC to rule out MA	EC		EC	EC	EC	EC	EC		EC	EC	EC			EC	EC	EC	EC	EC		EC	EC	EC		Absent	Absent	Diffuse	Diffuse	EC-like
34	MA#028	Favor EC but need IHC to rule out MA	EC	Favor MA need IHC to confirm	Favor EC but need IHC to rule out MA	Favor EC but need IHC to rule out MA		EC	EC	MA	EC	EC			EC	EC			EC	EC	MA	EC	EC			EC	EC		Absent	Absent	Absent	Absent	Double-negative	7	MA		8
35		EC	EC	Favor EC but need IHC to rule out MA	Favor EC but need IHC to rule out MA	EC		EC	EC	EC	EC	EC		EC	EC	EC			EC	EC	EC	EC	EC		EC	EC	EC		Absent	Focal	Absent	Absent	MA-like
36		Favor EC but need IHC to rule out MA	EC	Favor MA need IHC to confirm	Favor MA need IHC to confirm	Favor MA need IHC to confirm		EC	EC	MA	MA	MA				MA			EC	EC	EC	EC	EC		EC	EC	EC		Absent	Absent	Diffuse	Diffuse	EC-like
37		EC	EC	EC	EC	EC		EC	EC	EC	EC	EC		EC	EC	EC			EC	EC	EC	EC	EC		EC	EC	EC		Absent	Absent	Diffuse	Diffuse	EC-like
38		EC	EC	EC	Favor EC but need IHC to rule out MA	EC		EC	EC	EC	EC	EC		EC	EC	EC			EC	EC	EC	EC	EC		EC	EC	EC		Absent	Absent	Diffuse	Diffuse	EC-like
39		EC	EC	Favor EC but need IHC to rule out MA	Favor EC but need IHC to rule out MA	EC		EC	EC	EC	EC	EC		EC	EC	EC			EC	EC	EC	EC	EC		EC	EC	EC		Absent	Absent	Diffuse	Diffuse	EC-like
40		EC	EC	Favor EC but need IHC to rule out MA	Favor EC but need IHC to rule out MA	EC		EC	EC	EC	EC	EC		EC	EC	EC			EC	EC	EC	EC	EC		EC	EC	EC		Absent	Absent	Focal	Diffuse	EC-like
41		EC	EC	EC	EC	EC		EC	EC	EC	EC	EC		EC	EC	EC			EC	EC	EC	EC	EC		EC	EC	EC		Absent	Absent	Diffuse	Focal	EC-like
42		EC	EC	EC	EC	EC		EC	EC	EC	EC	EC		EC	EC	EC			EC	EC	EC	EC	EC		EC	EC	EC		Absent	Focal	Diffuse	Diffuse	Double-positive
43		EC	EC	Favor EC but need IHC to rule out MA	Favor EC but need IHC to rule out MA	EC		EC	EC	EC	EC	EC		EC	EC	EC			EC	EC	EC	EC	EC		EC	EC	EC		Focal	Focal	Diffuse	Focal	Double-positive
44	MA#01	Favor EC but need IHC to rule out MA	Favor EC but need IHC to rule out MA	Favor MA need IHC to confirm	Favor MA need IHC to confirm	Favor EC but need IHC to rule out MA		EC	EC	MA	MA	EC				EC			MA	MA	MA	MA	MA		MA	MA	MA		Diffuse	Diffuse	Absent	Absent	MA-like		MA
45		EC	EC	EC	EC	EC		EC	EC	EC	EC	EC		EC	EC	EC			EC	EC	EC	EC	EC		EC	EC	EC		Absent	Absent	Diffuse	Diffuse	EC-like
46		EC	EC	EC	Favor EC but need IHC to rule out MA	EC		EC	EC	EC	EC	EC		EC	EC	EC			EC	EC	EC	MA	EC			EC	EC		Focal	Absent	Focal	Absent	Double-positive	8			9
47		EC	EC	Favor EC but need IHC to rule out MA	Favor EC but need IHC to rule out MA	EC		EC	EC	EC	EC	EC		EC	EC	EC			EC	EC	EC	EC	EC		EC	EC	EC		Absent	Absent	Diffuse	Diffuse	EC-like
48		Favor EC but need IHC to rule out MA	EC	Favor EC but need IHC to rule out MA	Favor EC but need IHC to rule out MA	Favor EC but need IHC to rule out MA		EC	EC	EC	EC	EC		EC	EC	EC			EC	EC	EC	EC	EC		EC	EC	EC		Absent	Absent	Diffuse	Diffuse	EC-like
49	MA#02	Favor EC but need IHC to rule out MA	EC	Favor EC but need IHC to rule out MA	Favor MA need IHC to confirm	Favor EC but need IHC to rule out MA		EC	EC	EC	MA	EC			EC	EC			MA	EC	MA	MA	MA			MA	MA		Diffuse	Diffuse	Absent	Absent	MA-like	9	MA	5
50	MA#12	Favor MA need IHC to confirm	Favor EC but need IHC to rule out MA	Favor MA need IHC to confirm	Favor MA need IHC to confirm	Favor MA need IHC to confirm		MA	EC	MA	MA	MA			MA	MA			EC	EC	MA	MA	MA				MA		Absent	Absent	Absent	Absent	4-marker negative	10	MA		13
51		EC	EC	EC	Favor EC but need IHC to rule out MA	EC		EC	EC	EC	EC	EC		EC	EC	EC			EC	EC	EC	EC	EC		EC	EC	EC		Absent	Absent	Diffuse	Diffuse	EC-like
52		EC	Favor EC but need IHC to rule out MA	Favor EC but need IHC to rule out MA	Favor MA need IHC to confirm	EC		EC	EC	EC	MA	EC			EC	EC			EC	EC	EC	EC	EC		EC	EC	EC		Absent	Absent	Diffuse	Diffuse	EC-like
53		Favor MA need IHC to confirm	Favor MA need IHC to confirm	Favor MA need IHC to confirm	Favor MA need IHC to confirm	Favor EC but need IHC to rule out MA		MA	MA	MA	MA	EC			MA	MA			MA	MA	MA	MA	MA		MA	MA	MA		Focal	Focal	Absent	Absent	MA-like
54	MA#17	Favor EC but need IHC to rule out MA	Favor MA need IHC to confirm	Favor MA need IHC to confirm	Favor MA need IHC to confirm	Favor EC but need IHC to rule out MA		EC	MA	MA	MA	EC				MA			MA	MA	MA	MA	MA		MA	MA	MA		Focal	Focal	Absent	Absent	MA-like
55		EC	EC	Favor EC but need IHC to rule out MA	Favor EC but need IHC to rule out MA	EC		EC	EC	EC	EC	EC		EC	EC	EC			EC	EC	EC	EC	EC		EC	EC	EC		Absent	Absent	Diffuse	Diffuse	EC-like
56		EC	EC	Favor EC but need IHC to rule out MA	EC	EC		EC	EC	EC	EC	EC		EC	EC	EC			EC	EC	EC	EC	EC		EC	EC	EC		Focal	Absent	Absent	Absent	MA-like
57	MA#13	Favor EC but need IHC to rule out MA	Favor MA need IHC to confirm	Favor MA need IHC to confirm	Favor MA need IHC to confirm	Favor MA need IHC to confirm		EC	MA	MA	MA	MA			MA	MA			MA	MA	MA	MA	MA		MA	MA	MA		Diffuse	Focal	Absent	Absent	MA-like
58		EC	EC	EC	EC	EC		EC	EC	EC	EC	EC		EC	EC	EC			EC	EC	EC	EC	EC		EC	EC	EC		Absent	Absent	Diffuse	Focal	EC-like
59		EC	EC	Favor EC but need IHC to rule out MA	Favor EC but need IHC to rule out MA	EC		EC	EC	EC	EC	EC		EC	EC	EC			EC	EC	EC	EC	EC		EC	EC	EC		Absent	Absent	Diffuse	Absent	EC-like
60		EC	EC	EC	Favor EC but need IHC to rule out MA	EC		EC	EC	EC	EC	EC		EC	EC	EC			EC	EC	EC	EC	EC		EC	EC	EC		Absent	Absent	Absent	Absent	4-marker negative
61		EC	EC	EC	EC	EC		EC	EC	EC	EC	EC		EC	EC	EC			EC	EC	EC	EC	EC		EC	EC	EC		Absent	Absent	Diffuse	Diffuse	EC-like
62		EC	EC	EC	EC	EC		EC	EC	EC	EC	EC		EC	EC	EC			EC	EC	EC	EC	EC		EC	EC	EC		Absent	Absent	Diffuse	Diffuse	EC-like
63	MA#19	Favor EC but need IHC to rule out MA	EC	Favor MA need IHC to confirm	EC	Favor EC but need IHC to rule out MA		EC	EC	MA	EC	EC			EC	EC			MA	EC	MA	EC	EC				EC		Focal	Focal	Absent	Absent	MA-like	11	MA	7
64	MA#16	Favor EC but need IHC to rule out MA	Favor MA need IHC to confirm	Favor MA need IHC to confirm	EC	Favor MA need IHC to confirm		EC	MA	MA	EC	MA				MA			MA	MA	MA	EC	MA			MA	MA		Absent	Diffuse	Absent	Absent	MA-like	12	MA	8
65	MA#18	Favor MA need IHC to confirm	EC	Favor MA need IHC to confirm	Favor MA need IHC to confirm	Favor MA need IHC to confirm		MA	EC	MA	MA	MA			MA	MA			MA	EC	MA	MA	EC				MA		Focal	Absent	Absent	Absent	MA-like	13	MA	9	14
66		EC	EC	EC	EC	EC		EC	EC	EC	EC	EC		EC	EC	EC			EC	EC	EC	EC	EC		EC	EC	EC		Absent	Absent	Diffuse	Diffuse	EC-like

## Sheet: Table S3
Table S3. Paired kappa values from the interobserver reproducibility assessment.
		1 Rd		2 Rd
		Kappa	% agreeement	Kappa	% agreeement
SP1	SP2	0.209	84.8	0.852	95.5
SP1	SP3	0.3	80.3	0.799	92.4
SP1	SP4	0.21	78.8	0.728	90.1
SP1	SP5	0.406	89.4	0.754	92.4
SP2	SP3	0.564	86.4	0.662	87.9
SP2	SP4	0.297	78.8	0.655	89.4
SP2	SP5	0.393	86.4	0.782	93.4
SP3	SP4	0.452	80.3	0.719	89.4
SP3	SP5	0.602	87.9	0.662	87.9
SP4	SP5	0.329	80.3	0.656	89.4
	Avarage	0.3762	83.34	0.7269	90.78
	Min	0.209	78.8	0.655	87.9
	Max	0.602	89.4	0.852	95.5
	t-test			0.000169191	0.000455204

## Sheet: Table S4
Table S4. Summary of changes during immunohistochemistry integration in the interobserver reproducibility assessment.
	Rd 1 EC	RD1 MA	Use of IHC	RD2 EC	RD2 MA	Change to MA	Change to EC	Changes total
SP1	61	5	42	52	14	11	2	13
SP2	57	9	46	55	11	3	1	4
SP3	50	16	32	47	19	4	1	5
SP4	52	14	25	51	15	4	5	9
SP5	55	8	44	58	11	6	3	11
Average	55	10.4	37.8	52.6	14	5.6	2.4	8.4
Min	50	5	25	47	11	3	1	4
Max	61	16	46	58	19	11	5	13

## Sheet: Table S5
Table S5. Comparison of morphological features between mesonephric-type and endometrioid carcinoma cases.
			MA		EC		p-value	p-value
			N	%	N	%
		Total	22		71
1	Low power color	Blue	17	77.3	7	9.9	<0.0001	<0.0001
		Pale	5	22.7	64	90.1
2	Colloid-like luminal material	Conspicuous	11	50	9	12.7	<0.0001	<0.0001
		Focal	9	40.9	22	31
		Absent	2	9.1	40	56.3
3	Adenofibroma background	Present	16	72.7	27	38	0.0042	0.0042
		Absent	6	27.3	44	62
	Architecture
4	Number of architectural patterns	Mean	3.54		1.8		<0.0001	<0.0001
5	Sieve-like/cribriform/microcystic	Present	11	50	5	7	<0.0001	<0.0001
		Absent	11	50	66	93
6	Glomeruloid	Present	4	18.2	0	0	0.0002	0.0002
		Absent	18	81.8	71	100
7	Glandular (pseudoendometriod)	Present	6	27.3	45	48.4	0.0029	0.0029
		Absent	16	72.7	35	36.6
8	Ductal/slit-like angulated	Present	9	40.1	9	12.7	0.0034	0.0034
		Absent	13	59.9	62	87.3
9	Long tubules	Present	5	22.7	3	4.2	0.0068	0.0068
		Absent	17	77.3	68	95.8
10	Trabecular	Present	5	22.7	4	5.6	0.018	0.018
		Absent	17	77.3	67	94.4
11	Solid/spindled/nested	Present	11	50	23	32.4	0.13	0.13
		Absent	11	50	48	67.6
12	Papillary/villoglandular	Present	10	45.5	29	40.9	0.7	0.7
		Absent	12	54.5	42	59.2
	Cell features
13	Columnar cell shape with abundant cytoplasm	Conspicuous	0	0	48	67.6	<0.0001	<0.0001
		Focal	10	45.5	15	21.1
		Absent	12	54.5	8	11.3
14	Cuboidal cell shape with scant cytoplasm	Conspicuous	21	95.5	6	8.5	<0.0001	<0.0001
		Focal	1	4.5	14	19.7
		Absent	0	0	51	71.8
15	Squamous differentiation	Conspicuous	0	0	13	18.3	0.0291	0.0291
		Focal	1	4.6	10	14.1
		Absent	21	95.4	48	67.6
16	Mucinous differentiation	Conspicuous	0	0	15	21.1	0.04	0.04
		Focal	3	13.6	4	5.6
		Absent	19	86.4	52	73.2
17	Cytoplasmic clearing	Conspicuous	0	0	7	9.9	0.21	0.21
		Focal	3	13.6	14	19.7
		Absent	19	86.4	50	70.4
18	Cilia	Conspicuous	0	0	6	8.5	0.16	0.16
		Non-conspicuous	22	100	65	91.5
	Nuclear features
19	Nuclear crowding	Present	18	81.8	30	42.3	0.0012	0.0012
		Absent	4	18.2	41	57.7
20	Prominent nucleoli	Present	1	4.5	24	33.8	0.0068	0.0068
		Absent	21	65.5	47	66.2
21	Dense chromatin	Present	8	38.4	13	18.3	0.077	0.077
		Absent	14	63.6	58	81.7
22	Vesicular chromatin	Present	18	81.8	44	62	0.085	0.085
		Absent	4	18.2	27	38
23	Mitotic count	Mean	16.3		14.3		0.57	0.57
24	Open chromatin	Present	16	72.7	51	71.8	0.93	0.93
		Absent	6	27.3	20	28.2
	Other
25	Psammoma bodies	Present	8	38.4	13	18.3	0.077	0.077
		Absent	14	63.6	58	81.7
								Bold significant p-value after conservative Bonferroni correction for 25 tests 0.05/15 p<0.002

## Sheet: Table S6
Table S6. Multivariable survival analysis of mesonephric-type versus endometrioid carcinoma cases.
Variable	Meaured	Reference	HR	95% CI	p-value
Age	Continuous		1.02	1.00-1.04	0.022
Stage	II-IV	I	3.83	2.28-6.45	<0.0001
p53	abnormal	normal	2.32	1.30-4.14	0.0043
Histotype	MA	OEC	3.08	1.62-5.85	0.0006
